# Supplementary material for: 7SK Acts as an Anti-tumor Factor in Tongue Squamous Cell Carcinoma
Source: Front Genet. 2021 Apr 1;12:642969. doi: 10.3389/fgene.2021.642969 (PMC8047107; doi:10.3389/fgene.2021.642969)
Supplement: Supplementary file 2 [file Table_2.XLSX]

## Sheet: Sheet1
Symbol	log2Ratio(sh7SK-1/shRNA Ctrl)	log2Ratio(sh7SK-2/shRNA Ctrl)	Probability(sh7SK-1/shRNA Ctrl)	Probability(sh7SK-2/shRNA Ctrl)				Symbol	log2Ratio(sh7SK-1/shRNA Ctrl)	log2Ratio(sh7SK-2/shRNA Ctrl)	Probability(sh7SK-1/shRNA Ctrl)	Probability(sh7SK-2/shRNA Ctrl)
ACOT4	1.47477	2.06317	0.984584	0.99888				A2ML1	-1.09991	-1.95126	0.970666	0.99368
ADD2	2.04551	4.76717	0.961752	1				ABCA3	-1.80206	-2.21299	0.973477	0.996034
ADSSL1	1.56654	1.20206	0.995959	0.996054				ADAP2	-2.44392	-1.96153	0.993051	0.998721
AKR1C1	2.69988	1.72275	1	0.998606				ADHFE1	-2.16245	-1.974	0.972844	0.985053
ALKBH4	1.14359	1.14298	0.98705	0.996491				ADM2	-1.26727	-1.17204	0.970816	0.97726
APLP1	1.3895	3.2311	0.955547	1				AGR2	-2.68883	-1.88148	0.981855	0.994822
ASPHD1	1.44606	2.00348	0.984768	0.998448				AJAP1	-1.34435	-1.88425	0.99446	0.999999
BARX1	2.16993	4.78562	0.971591	1				ALG1L2	-1.03016	-1.59161	0.970909	0.990937
BIN1	1.53325	2.81676	0.979263	0.999003				AMT	-1.14417	-1.6839	0.969411	0.978255
BMP4	1.27194	1.49208	0.946153	0.99309				AMTN	-3.64829	-1.85688	0.993622	0.910675
BNIP3	1.19362	1.85828	0.986676	1				ARL5B	-1.12738	-1.0765	0.967221	0.959476
C11orf86	2.27748	1.00588	0.997223	0.933655				ARVCF	-2.159	-1.43121	0.994744	0.988595
C1QTNF1	2.05874	2.58463	0.996449	0.999645				ASPHD2	-1.25303	-1.11435	0.97153	0.974672
CCDC71L	2.03691	1.4	0.999545	0.996157				ATF3	-1.03178	-1.28337	0.976933	0.972019
CCL2	1.29368	1.16008	0.92068	0.951359				ATP6V0E2	-1.91273	-1.1909	0.993983	0.985468
CDA	2.7032	1.73208	1	0.998655				AZGP1	-1.9859	-2.63397	0.983278	0.992036
CKLF-CMTM1	2.06228	1.48356	0.959627	0.967296				BICDL2	-1.11063	-1.87313	0.967514	0.998072
CMTM3	1.06863	1.1622	0.974222	0.993405				BST2	-6.26545	-8.48784	0.993065	1
COL5A1	1.04078	1.57755	0.964145	0.996696				BUB1B-PAK6	-1.9906	-1.49805	0.967335	0.978666
COL5A2	2.91617	2.03711	0.999317	0.996326				C14orf159	-1.03155	-1.32649	0.980857	0.995434
COL8A1	2.22858	1.43657	0.983907	0.987772				C15orf65	-1.0776	-1.63623	0.967263	0.97196
CSF3	4.75859	1.77242	1	0.967956				C1orf54	-1.27946	-1.20436	0.974655	0.973214
CXCL1	3.27521	1.45427	1	0.991602				C5AR1	-1.41504	-1.24888	0.987083	0.98354
CYP11A1	3.04241	1.27549	1	0.992959				CALHM3	-2.2069	-1.76846	0.981655	0.986428
CYP27A1	1.66504	1.84635	0.966633	0.993175				CAMK2A	-1.26384	-2.23991	0.983001	0.99875
DNAJC30	1.11289	1.02434	0.972634	0.988368				CCL24	-2.00905	-1.81018	0.968292	0.98646
EDN2	1.33664	1.87981	0.965143	0.999884				CDSN	-1.18086	-1.08529	0.987416	0.984014
EEF1A2	1.18369	1.19082	0.983766	0.998655				CGB7	-1.15966	-1.13837	0.980862	0.984864
EGFL7	1.10053	2.56499	0.972634	1				CKM	-1.31133	-4.1143	0.961064	0.998905
EGLN3	1.86428	1.89365	0.997509	0.998635				COL2A1	-2.29956	-3.21864	0.999318	1
EPB41L2	1.14797	3.08823	0.949615	1				COMT	-1.06481	-1.00843	1	1
EPHA8	1.53624	3.3531	0.9636	1				CPE	-1.67756	-1.67756	0.993569	0.995329
EPS8	1.40172	1.52397	0.985	0.99305				CRYAB	-2.17754	-3.29568	1	1
FAM109B	1.21517	1.13475	0.970782	0.987019				CST6	-3.71803	-1.71803	0.999002	0.994046
FAM155B	1.23791	1.91415	0.980013	0.999513				CYP2E1	-1.2877	-2.44524	0.971426	0.997567
FAM162A	1.37821	1.22896	0.996695	1				DLG4	-1.30619	-1.10796	0.97465	0.966611
FAM43B	1.90063	1.41971	0.964987	0.985094				DLX2	-1.30646	-2.01485	0.981347	0.998408
FASN	1.06111	1.22437	0.995293	0.998998				DLX4	-1.06219	-1.35666	0.981579	0.984598
FBXO2	1.26566	1.16386	0.997185	0.996854				DQX1	-1.59845	-1.6821	0.981009	0.988025
FBXO32	1.19222	1.04739	0.972837	0.97753				DUSP8	-1.09226	-1.26559	0.953621	0.981618
FN1	1.22293	1.54144	0.973233	0.999998				ECI1	-1.18777	-1.34406	0.999416	1
FOXG1	1.23807	1.60184	0.971796	0.993659				EPC1	-1.48699	-1.63051	0.995508	0.998401
FPR1	3.53424	2.53371	0.995191	0.996812				EVPLL	-2.66425	-2.05504	0.999151	0.99876
FUT8	1.25141	1.47737	0.978414	0.996169				FAM183A	-1.01926	-1.51403	0.941461	0.942065
GADD45G	1.17904	1.68671	0.948379	0.996611				FOLR1	-3.06851	-4.05665	1	1
GAS1	3.41041	1.94021	0.996929	0.996152				FOLR3	-1.71425	-2.01381	0.972557	0.956181
GDAP1	1.03678	1.45017	0.925359	0.98715				FOSB	-1.00749	-2.52941	0.981556	0.999849
GGT5	1.08518	1.82618	0.927838	0.991531				FUT5	-1.4927	-2.26849	0.981653	0.973072
GJA1	1.83708	1.47516	0.986233	0.990507				FZD10	-1.31411	-1.21978	0.959052	0.960277
GLP2R	1.61973	1.29111	0.993392	0.981473				FZD8	-1.69124	-2.13437	0.989823	0.998773
GPRC5B	2.83513	2.15347	0.986762	0.991556				GGT1	-1.7017	-1.23929	0.992443	0.986013
GPX7	2	2.23947	0.980184	0.998593				GPR35	-1.29618	-1.83764	0.949276	0.972429
GTF2IRD2	1.05769	1.74807	0.972867	0.999199				GRHL3	-1.16146	-2.0034	0.963979	0.986196
GXYLT2	1.38658	1.60239	0.952858	0.992177				HBEGF	-1.47275	-2.01766	0.982478	0.99094
HIF1A	1.43199	1.16744	1	0.999282				HCAR3	-1.09461	-1.81341	0.980907	0.997415
HIST1H2BL	2.0115	1.75189	0.950326	0.980546				HELZ2	-1.77115	-1.36811	0.98965	0.985145
HIST4H4	1.36367	1.87387	0.97933	0.996749				HIC2	-1.36208	-1.23778	0.980855	0.989075
HOXA11	1.06413	1.62005	0.950588	0.997053				HID1	-1.73199	-2.07303	0.989855	0.995949
HOXB6	1.74568	1.73697	0.979325	0.996999				IFFO1	-2.82716	-1.16665	0.989466	0.931561
HPSE	1.14439	1.01886	0.973215	0.98297				IFI27	-6.64097	-4.26246	0.994743	0.998242
HRASLS	3.21444	3.4046	1	1				IFI44	-5.22239	-6.80735	0.993099	1
HSD11B1	5.52356	5.02438	0.993773	0.998452				IFI6	-4.14031	-3.04921	1	1
HTRA3	1.52918	2.01481	0.98306	0.999149				IFIT1	-1.58907	-1.18331	0.962832	0.881622
IL1R1	2.67642	1.65357	0.999093	0.994064				IFITM1	-4.17905	-4.27275	0.999661	0.999999
INHA	1.31024	1.30777	0.96491	0.986703				IRF7	-2.26153	-1.59186	0.993177	0.986495
KCNK5	2.33951	1.62941	0.995467	0.994706				IRF9	-1.6959	-1.47351	0.994735	0.995596
KLHL35	2.01166	1.52275	0.972674	0.977861				ISG15	-1.97007	-2.43641	0.997884	1
KYNU	3.3332	4.37742	0.9951	0.999552				ITGA10	-1.68806	-1.72458	0.994646	0.99713
LAYN	1.57704	1.08945	0.980185	0.987551				KDR	-1.19166	-2.6199	0.971596	0.995968
LIMCH1	1.45649	1.94729	0.983448	0.998751				KLF6	-1.00934	-1.20394	0.985065	0.991663
LOC388780	1.14629	2.33555	0.907808	0.996704				KLK14	-1.66802	-2.30189	0.982016	0.995452
LOXL4	3.55861	1.46755	0.996861	0.987863				KPNA7	-3.63421	-1.68779	0.993514	0.984962
LPCAT1	1.22643	1.30791	0.996948	0.99956				KRT81	-2.55361	-2.05756	0.999447	0.998457
MSC	3.33948	2.42663	1	1				LAPTM5	-3.48701	-2.09491	1	0.995548
MSI1	1.69188	2.43517	0.980575	0.999674				LDHD	-1.13082	-1.45599	0.983393	0.985681
NAMPT	1.53353	1.73365	0.988651	0.998389				LEMD1	-1.27263	-1.51467	0.981845	0.978638
NDRG4	1.08459	1.80037	0.937285	0.996746				LGALS7B	-1.38147	-2.22785	0.98976	0.997745
NDUFAF8	1.27912	1.50818	1	0.999282				LGALS9B	-2.90689	-1.5093	0.981177	0.900427
NEDD8-MDP1	2.24734	2.6113	0.950795	0.987887				LMO4	-1.34837	-1.05168	0.982648	0.960213
NEFL	2.38754	2.00734	0.986533	0.996606				LOC400927-CSNK1E	-1.25948	-1.82208	0.97143	0.984605
NKX2-8	1.25147	1.85173	0.972963	0.996651				LOC728392	-1.42073	-1.3322	0.968249	0.96726
OGDHL	1.69676	1.37262	0.965742	0.976213				LRIG3	-1.05994	-1.05776	0.980186	0.974681
OLFM1	3.70044	5.94837	0.99854	1				LYPD6B	-1.72578	-1.58496	0.993574	0.998761
PAPSS2	1.75247	1.60269	0.986887	0.996533				MAL2	-1.69339	-1.71501	0.992644	0.998873
PCSK9	1.15372	1.02614	0.834609	0.887025				MST1	-1.01601	-1.3971	0.968683	0.994397
PDK3	1.07336	2.30776	0.930771	0.999187				MX1	-3.78875	-2.15623	0.995878	0.989989
PDZK1IP1	3.77102	1.54597	0.990996	0.947423				MX2	-3.10343	-2.89334	0.989882	0.990675
PFKFB4	1.33189	2.07677	0.939757	0.997092				MYEOV	-2.32705	-1.45784	0.982482	0.985232
PGK1	1.10026	1.17664	0.995768	1				MYH14	-1.03132	-2.03226	0.966123	0.99876
PID1	3.79842	2.03519	0.995087	0.987176				NALCN	-1.24271	-1.29127	0.982444	0.984613
PLPP3	2.01123	1.75221	0.979381	0.987757				NOG	-1.92222	-1.24714	0.987794	0.986183
PODXL2	1.8437	1.49338	0.967389	0.975756				NOXO1	-1.29768	-1.82087	0.981592	0.995255
PON3	1.5398	1.88163	0.978346	0.996573				NUPR1	-1.62516	-4.4461	0.98329	1
PPFIA4	1.42135	2.08597	0.917558	0.987984				OAS1	-2.30738	-2.07174	0.991682	0.996085
PRR5L	1.05496	2.15845	0.906562	0.99672				OAS2	-3.21258	-1.98963	0.994567	0.980245
PTX3	1.49807	2.05039	0.979822	0.998438				OASL	-3.59904	-2.69782	0.989757	0.98478
PUS7	1.17659	1.86872	0.986528	0.998502				OVOL1	-1.44559	-2.30148	0.989949	0.99995
RASL10B	1.38233	1.54233	0.984025	0.997962				PCDHGA9	-1.14557	-1.09699	0.981016	0.956553
RBPMS2	1.46906	1.66855	0.952037	0.989356				PHACTR3	-1.02824	-2.75407	0.958848	0.999821
ROS1	3.76495	1.64448	1	0.995992				PI4KA	-1.03447	-1.18306	0.990381	0.995333
S100A8	1.97642	1.18508	0.993039	0.957694				PITPNC1	-1.23595	-1.05917	0.982976	0.986399
S1PR3	1.22697	1.90903	0.976527	0.998911				PLA2G6	-1.25329	-1.17989	0.984066	0.992614
SCAMP5	1.10128	1.20408	0.979421	0.992945				POF1B	-1.0958	-3.14397	0.966874	0.995278
SLC16A14	1.50185	1.59957	0.979417	0.988477				PRR5-ARHGAP8	-7.0625	-3.69326	1	0.985748
SLC2A6	1.39329	1.67309	0.993451	0.998659				PRSS22	-1.04814	-1.6616	0.958636	0.985113
SLC39A8	3.76007	1.65208	1	0.985789				PRSS27	-1.14637	-2.21209	0.981859	0.998739
SLC6A12	3.16109	2.13606	0.996367	0.991253				PSAPL1	-1.52834	-1.92662	0.981327	0.998802
SLC7A2	1.60823	1.1343	0.973295	0.962859				RAB25	-1.17741	-2.42357	0.993372	1
SOX18	1.363	1.17078	0.973292	0.976868				RAPGEF3	-1.82972	-1.86394	0.981055	0.992799
SRPX	1.00242	3.52398	0.866252	1				REC8	-1.19356	-1.58283	0.981303	0.991217
SYCE1L	1.33721	1.59347	0.900957	0.972524				RPL3L	-4.4	-2.2608	1	0.999656
SYDE1	1.08027	2.12659	0.94789	0.999377				SBSN	-1.35576	-1.84609	0.967202	0.978554
SYK	1.10938	1.83808	0.97126	0.9983				SCEL	-1.35176	-1.85889	0.981819	0.995787
SYNJ2BP-COX16	2.34062	3.00587	0.9618	0.996876				SEMA3B	-1.76984	-1.95205	0.994755	0.993786
TFPI	2.53237	1.73162	1	0.998934				SERPINB2	-1.26535	-1.17829	0.967083	0.960312
TFR2	1.18727	1.96019	0.979956	1				SERPINB7	-1.87248	-1.29083	0.984196	0.967035
TGM2	2.31975	3.31031	0.999941	1				SLC1A6	-3.69421	-1.80539	1	0.994061
TMEM191C	1.44103	1.39523	0.915894	0.95192				SLC2A11	-1.24784	-1.66344	0.982353	0.995284
TMEM45A	1.80488	2.00629	0.992787	0.999691				SNCAIP	-1.20969	-1.5528	0.982044	0.995278
TMEM74B	1.10157	2.51185	0.947507	1				SNCG	-1.35622	-1.85286	1	1
TMPRSS3	2.28735	2.30282	0.996993	0.996512				SPINK5	-1.17932	-1.75899	0.982655	0.984599
TNIK	2.51748	3.35642	0.995112	0.999332				SPRR2D	-1.28027	-2.75969	0.96693	0.990819
TNS1	1.11021	1.07631	0.922808	0.966966				ST14	-1.29734	-1.11328	0.993612	0.998852
VAX2	2.43075	2.55743	0.997235	0.999698				SULT2B1	-1.81727	-3.63963	0.982106	0.998884
VIM	1.55966	3.8126	0.981787	1				SYT8	-1.16754	-1.55208	0.993458	0.998542
ZHX1-C8orf76	1.20012	1.06059	0.973318	0.986596				THEG	-1.86972	-1.11548	0.971476	0.923017
ZNF469	1.35509	2.32416	0.973363	0.999664				TMEM191B	-2.45915	-1.79242	1	0.999726
								TMEM40	-1.03539	-1.06048	0.987372	0.992921
								TNFSF15	-1.07235	-1.0973	0.957137	0.960097
								TNNT3	-1.10133	-1.55039	0.973048	0.989991
								TRIM22	-2.92322	-2.66606	0.981596	0.986409
								TSSK2	-2.21348	-1.85229	0.987588	0.981356
								UBA7	-1.77557	-1.60293	0.969861	0.960817
								VWA7	-1.22473	-1.06945	0.979821	0.978679
								WFDC12	-2.10262	-2.50537	0.981614	0.981855
								WFDC5	-3.94902	-4.59538	0.991909	1
								WNT6	-1.67917	-1.49459	0.992791	0.998829
								WNT9A	-1.14684	-2.03772	0.968066	0.9862
								XBP1	-1.03942	-1.70545	1	1
								ZFP57	-1.00679	-2.37716	0.980259	0.991566
